# Supplementary material for: Prediction of disability-adjusted life years for diseases due to low fruit intake in 2017–2040 in Japan
Source: Public Health Nutr. 2020 Nov 13;24(10):3156–66. doi: 10.1017/S1368980020004541 (PMC9884779; doi:10.1017/S1368980020004541)
Supplement: Supplementary file 1 [file S1368980020004541sup.zip]

Archive with 2 entries (2 files):
- urn_cambridge.org_id_binary_20210107050814643-0358_S1368980020004541sup001.docx
- urn_cambridge.org_id_binary_20210107050822960-0641_S1368980020004541sup002.pdf
